# Supplementary material for: Transcriptome Analysis Reveals the Molecular Mechanisms of Carrot Adaptation to Alternaria Leaf Blight
Source: Int J Mol Sci. 2024 Dec 6;25(23):13106. doi: 10.3390/ijms252313106 (PMC11642675; doi:10.3390/ijms252313106)
Supplement: Supplementary file 1 [file ijms-25-13106-s001.zip › Table S1.xlsx]

## Sheet: Sheet1
Table S1. The number and size of lesions in ‘14088’ and 'HB55' plants
Number	14088'										HB55'
	Number of lesions					Area of lesion (%)					Number of lesions					Area of lesion (%)
	0 dpi	1 dpi	3 dpi	5 dpi	7 dpi	0 dpi	1 dpi	3 dpi	5 dpi	7 dpi	0 dpi	1 dpi	3 dpi	5 dpi	7 dpi	0 dpi	1 dpi	3 dpi	5 dpi	7 dpi
1	0	0	3	10	25	0	0	4.2	20.7	44.9	0	0	0	0	3	0	0	0	0	3.4
2	0	0	2	9	22	0	0	2.9	19.5	42.1	0	0	0	0	1	0	0	0	0	1.5
3	0	0	2	8	21	0	0	3	17.9	41.5	0	0	0	0	2	0	0	0	0	2.4
4	0	1	4	11	24	0	1.8	6.1	22.1	43.9	0	0	0	0	1	0	0	0	0	1.4
5	0	0	3	8	20	0	0	3.9	18.1	40.9	0	0	0	0	3	0	0	0	0	3.9
6	0	0	2	8	21	0	0	2.7	17.6	41.2	0	0	0	0	1	0	0	0	0	1.6
7	0	0	1	7	18	0	0	1.9	15.7	37.6	0	0	0	0	2	0	0	0	0	2.3
8	0	0	3	9	21	0	0	4	19.7	41.8	0	0	0	1	3	0	0	0	1.2	3.5
9	0	0	2	7	17	0	0	2.9	16.6	35.4	0	0	0	0	2	0	0	0	0	2.1
10	0	0	3	8	20	0	0	4.1	18.4	40.5	0	0	0	0	2	0	0	0	0	2.2
11	0	0	1	6	16	0	0	1.7	14.6	31.5	0	0	0	1	4	0	0	0	1.6	4.7
12	0	0	3	10	23	0	0	4.3	20.8	43.4	0	0	0	0	1	0	0	0	0	1.7
13	0	0	2	8	20	0	0	2.9	17.6	40.1	0	0	0	0	2	0	0	0	0	2.3
14	0	0	1	7	18	0	0	1.8	16.9	37.1	0	0	0	0	2	0	0	0	0	2.6
15	0	1	3	9	20	0	2.1	4.3	19.3	40.4	0	0	0	0	3	0	0	0	0	3.4
16	0	0	3	9	19	0	0	4.1	20.1	38.2	0	0	0	0	3	0	0	0	0	3.6
17	0	0	2	7	17	0	0	2.8	16.2	34.8	0	0	0	1	3	0	0	0	1.4	5.1
18	0	0	2	8	18	0	0	3.1	18.5	37.9	0	0	0	0	2	0	0	0	0	2.4
19	0	0	2	8	19	0	0	2.8	18.6	39.2	0	0	0	0	2	0	0	0	0	2.7
20	0	0	3	9	20	0	0	4.5	19.8	40.1	0	0	0	0	3	0	0	0	0	3.8
21	0	0	1	7	15	0	0	1.9	17.4	31.8	0	0	0	0	2	0	0	0	0	2.6
22	0	1	4	11	24	0	1.9	5.7	21.6	43.7	0	0	0	0	3	0	0	0	0	3.7
23	0	0	2	8	18	0	0	3.5	18.2	36.7	0	0	0	0	3	0	0	0	0	3.4
24	0	0	2	9	18	0	0	3.6	19.5	36.5	0	0	0	0	3	0	0	0	0	3.3
25	0	0	3	9	17	0	0	4.1	19.4	34.5	0	0	0	0	2	0	0	0	0	2.9
26	0	0	3	9	19	0	0	3.7	20.1	38.8	0	0	0	0	3	0	0	0	0	3.8
27	0	0	2	8	18	0	0	3.1	18.1	36.7	0	0	0	0	2	0	0	0	0	2.1
28	0	0	4	9	20	0	0	5	20.3	40.8	0	0	0	0	3	0	0	0	0	3.4
29	0	0	3	7	18	0	0	4.2	16.7	37.2	0	0	0	0	3	0	0	0	0	3.8
30	0	0	2	7	16	0	0	3.5	15.4	32.7	0	0	0	0	2	0	0	0	0	2.9
31	0	0	1	7	17	0	0	2.1	16.3	35.1	0	0	0	0	2	0	0	0	0	2.6
32	0	0	2	8	19	0	0	3.4	18.7	38.7	0	0	0	0	1	0	0	0	0	1.6
33	0	0	1	7	14	0	0	1.7	17.1	30.9	0	0	0	0	2	0	0	0	0	2.9
34	0	0	1	7	15	0	0	1.8	16.4	32.7	0	0	0	0	3	0	0	0	0	3.7
35	0	0	3	9	18	0	0	4.1	19.7	36.8	0	0	0	1	4	0	0	0	1.2	4.8
36	0	0	3	9	19	0	0	4.3	19.9	39.2	0	0	0	0	2	0	0	0	0	2.8
37	0	0	2	8	17	0	0	3.1	18.4	34.8	0	0	0	0	3	0	0	0	0	3.7
38	0	0	3	9	18	0	0	3.9	20.1	36.4	0	0	0	0	2	0	0	0	0	2.7
39	0	0	2	8	17	0	0	2.9	17.9	34.2	0	0	0	0	1	0	0	0	0	1.5
40	0	0	3	8	18	0	0	4.1	18.6	37.1	0	0	0	0	1	0	0	0	0	1.7
41	0	1	2	9	18	0	2.1	3.2	19.9	37.2	0	0	0	0	3	0	0	0	0	3.7
42	0	0	2	8	17	0	0	2.9	18.9	34.2	0	0	0	0	3	0	0	0	0	3.5
43	0	0	3	8	16	0	0	4.2	17.9	32.7	0	0	0	0	2	0	0	0	0	2.7
44	0	0	2	7	15	0	0	3.4	15.7	33.1	0	0	0	0	3	0	0	0	0	3.9
45	0	1	5	11	20	0	1.7	6.8	22.1	40.6	0	0	0	0	2	0	0	0	0	2.4
46	0	0	4	9	19	0	0	4.6	19.7	39.4	0	0	0	0	4	0	0	0	0	4.5
47	0	0	2	8	18	0	0	2.9	18.4	37.9	0	0	0	0	3	0	0	0	0	3.8
48	0	0	2	8	17	0	0	3.4	18.7	35.5	0	0	0	0	3	0	0	0	0	3.4
49	0	0	3	8	18	0	0	4	19.1	37.5	0	0	0	0	2	0	0	0	0	2.3
50	0	0	3	7	16	0	0	3.7	19.9	34.8	0	0	0	0	3	0	0	0	0	3.8
51	0	0	2	8	17	0	0	2.9	18.5	35.6	0	0	0	0	1	0	0	0	0	1.6
52	0	0	1	7	15	0	0	2	16.7	32.9	0	0	0	0	2	0	0	0	0	2.4
53	0	0	2	8	18	0	0	3.6	19	38.1	0	0	0	0	4	0	0	0	0	4.9
54	0	1	4	9	19	0	2.3	5.6	19.8	39.2	0	0	0	0	3	0	0	0	0	3.6
55	0	0	2	8	17	0	0	2.7	18.4	35.2	0	0	0	0	2	0	0	0	0	2.7
56	0	0	3	8	15	0	0	4.2	18.9	31.8	0	0	0	0	2	0	0	0	0	2.1
57	0	0	3	9	17	0	0	4.8	19.4	35.6	0	0	0	0	1	0	0	0	0	1.8
58	0	0	4	10	19	0	0	5.4	20.9	39.5	0	0	0	0	3	0	0	0	0	4.1
59	0	0	2	8	17	0	0	2.9	18.5	36.6	0	0	0	0	2	0	0	0	0	2.7
60	0	0	3	8	18	0	0	4.1	18.8	37.7	0	0	0	0	3	0	0	0	0	3.7
Average	0	0.1	2.46667	8.26667	18.3333	0	0.198333	3.58333	18.6283	37.3817	0	0	0	0.0666667	2.38333	0	0	0	0.09	3.00167
