# Supplementary material for: Transcriptome Analysis Reveals the Molecular Mechanisms of Carrot Adaptation to Alternaria Leaf Blight
Source: Int J Mol Sci. 2024 Dec 6;25(23):13106. doi: 10.3390/ijms252313106 (PMC11642675; doi:10.3390/ijms252313106)
Supplement: Supplementary file 1 [file ijms-25-13106-s001.zip › Table S2.xlsx]

## Sheet: Sheet1
Table S2. Results of disease resistance evaluation of ‘14088’ and ‘HB55’ at seedling and adult stages
Number	14088				HB55
	DI at Seedling stage		DI at Adult stage		DI at Seedling stage		DI at Adult stage
1	87.7		100		28.4		28.4
2	100		100		30.8		30.8
3	100		95.1		28.4		30.8
4	95.1		95.1		30.8		28.4
5	92.6		100		30.8		30.8
6	87.7		95.1		28.4		28.4
7	87.7		95.1		30.8		30.8
8	92.6		100		28.4		28.4
9	87.7		95.1		30.8		28.4
10	87.7		100		28.4		33.3
11	92.6		100		28.4		28.4
12	95.1		95.1		28.4		28.4
13	92.6		100		30.8		28.4
14	87.7		100		30.8		28.4
15	87.7		95.1		28.4		28.4
16	87.7		100		30.8		28.4
17	87.7		95.1		28.4		28.4
18	95.1		95.1		30.8		28.4
19	92.6		95.1		28.4		28.4
20	92.6		100		28.4		28.4
21	87.7		95.1		28.4		28.4
22	87.7		95.1		28.4		28.4
23	95.1		100		28.4		28.4
24	92.6		100		28.4		33.3
25	87.7		95.1		28.4		28.4
26	92.6		95.1		28.4		28.4
27	87.7		100		28.4		33.3
28	95.1		95.1		28.4		28.4
29	92.6		100		28.4		28.4
30	87.7		95.1		28.4		33.3
31	92.6		100		30.8		28.4
32	87.7		95.1		28.4		28.4
33	92.6		95.1		28.4		28.4
34	87.7		100		28.4		30.8
35	95.1		100		28.4		28.4
36	87.7		95.1		28.4		28.4
37	92.6		100		28.4		28.4
38	87.7		95.1		28.4		28.4
39	95.1		95.1		28.4		33.3
40	87.7		100		28.4		28.4
41	95.1		95.1		28.4		28.4
42	92.6		95.1		30.8		33.3
43	87.7		95.1		28.4		28.4
44	95.1		95.1		28.4		28.4
45	87.7		100		28.4		28.4
46	92.6		95.1		28.4		28.4
47	87.7		95.1		28.4		28.4
48	95.1		100		28.4		28.4
49	87.7		95.1		28.4		30.8
50	87.7		100		28.4		28.4
51	95.1		95.1		28.4		28.4
52	95.1		100		28.4		28.4
53	87.7		100		28.4		28.4
54	95.1		95.1		28.4		28.4
55	87.7		100		28.4		28.4
56	95.1		100		28.4		28.4
57	87.7		95.1		28.4		28.4
58	95.1		100		28.4		33.3
59	95.1		95.1		28.4		30.8
60	95.1		95.1		28.4		33.3
