# Supplementary material for: Transcriptome Analysis Reveals the Molecular Mechanisms of Carrot Adaptation to Alternaria Leaf Blight
Source: Int J Mol Sci. 2024 Dec 6;25(23):13106. doi: 10.3390/ijms252313106 (PMC11642675; doi:10.3390/ijms252313106)
Supplement: Supplementary file 1 [file ijms-25-13106-s001.zip › Table S3.xlsx]

## Sheet: Sheet1
Table S3. The mycelium density of A. dauci in the blade surface of ‘14088’ and 'HB55'
Number	14088'					HB55'
	Mycelial infestation area (%)					Mycelial infestation area (%)
	0 dpi	1 dpi	3 dpi	5 dpi	7 dpi	0 dpi	1 dpi	3 dpi	5 dpi	7 dpi
1	0	2.6	9.1	45.8	89.5	0	0	0	1.3	4.1
2	0	1.5	7.8	61.2	96.6	0	0	0	1.7	4.9
3	0	2	7.6	56.3	92.4	0	0	0	1.5	5.2
4	0	1.7	7.4	55.4	91.3	0	0	0	1.9	5.8
5	0	1.1	8	69.2	88.1	0	0	0	1.6	6
6	0	1.9	7.5	64.3	94.6	0	0	0	1.2	5.7
7	0	1.2	8.4	56.2	93.2	0	0	0	1.6	5.3
8	0	1.7	7.9	54.3	92.6	0	0	0	1.9	5.2
9	0	1.2	7.1	51.6	95.7	0	0	0	2.1	4.9
Average	0	1.65556	7.86667	57.1444	92.6667	0	0	0	1.64444	5.23333
