# Supplementary material for: Transcriptome Analysis Reveals the Molecular Mechanisms of Carrot Adaptation to Alternaria Leaf Blight
Source: Int J Mol Sci. 2024 Dec 6;25(23):13106. doi: 10.3390/ijms252313106 (PMC11642675; doi:10.3390/ijms252313106)
Supplement: Supplementary file 1 [file ijms-25-13106-s001.zip › Table S4.xlsx]

## Sheet: Sheet1
Table S4. Features and quality of transcriptome sequencing data.
Sample	Raw Reads	Raw Base(Gb)	Clean Reads	Clean Base(Gb)	Error Rate(%)	Q20(%)	Q30(%)	GC Content(%)	Mapped reads	Unique Mapped
R0_1	43466196	6.56	42962730	6.48	0.01	99.01	97.12	44.05	38600762 (89.85%)	36665167 (94.99%)
R0_2	49265926	7.44	48594028	7.33	0.01	98.9	96.84	44.22	43624486 (89.77%)	41473039 (95.07%)
R0_3	49600840	7.49	49042754	7.4	0.01	99	97.11	44.19	44376098 (90.48%)	41976920 (94.59%)
R3_1	36654050	5.53	36189408	5.46	0.01	98.9	96.82	43.68	31434205 (86.86%)	30346028 (96.54%)
R3_2	47787988	7.22	47200544	7.11	0.01	98.89	96.82	43.79	41540272 (88.01%)	39839320 (95.91%)
R3_3	45947824	6.94	45358460	6.84	0.01	98.89	96.82	43.67	39771355 (87.68%)	38186692 (96.02%)
R7_1	47122308	7.12	46526500	7.01	0.01	98.89	96.84	43.82	40001083 (85.97%)	38605590 (96.51%)
R7_2	42021012	6.35	41459076	6.25	0.01	98.83	96.7	43.8	36244474 (87.42%)	34918951 (96.34%)
R7_3	46824914	7.07	46248250	6.97	0.01	98.9	96.86	43.69	40622183 (87.84%)	38854382 (95.65%)
S0_1	40161574	6.06	39615274	5.97	0.01	98.85	96.7	43.86	35447564 (89.48%)	33851552 (95.50%)
S0_2	42102344	6.36	41559154	6.27	0.01	98.88	96.79	44.28	37184439 (89.47%)	35445547 (95.32%)
S0_3	45357342	6.85	44829562	6.76	0.01	98.96	96.98	43.83	40348571 (90.00%)	38557876 (95.56%)
S3_1	44565172	6.73	44081992	6.65	0.01	99.04	97.2	43.77	38845100 (88.12%)	37149929 (95.64%)
S3_2	43544940	6.58	42970652	6.48	0.01	98.91	96.88	43.84	38120884 (88.71%)	36390649 (95.46%)
S3_3	46484814	7.02	45974998	6.94	0.01	99.01	97.14	43.85	40339991 (87.74%)	38737583 (96.03%)
S7_1	42422350	6.41	41890088	6.32	0.01	98.94	96.91	43.78	36797740 (87.84%)	35506100 (96.49%)
S7_2	45727402	6.9	45155476	6.81	0.01	98.87	96.78	43.71	39263334 (86.95%)	37801390 (96.28%)
S7_3	42614766	6.43	42071984	6.34	0.01	98.89	96.85	43.74	36666589 (87.15%)	35279641 (96.22%)
Note: R and S respectively represent a disease-resistant carrot 'HB55' and a disease-sensitive variety '14088', and numbers represent sampling time points after inoculation.
