# Supplementary material for: Transcriptome Analysis Reveals the Molecular Mechanisms of Carrot Adaptation to Alternaria Leaf Blight
Source: Int J Mol Sci. 2024 Dec 6;25(23):13106. doi: 10.3390/ijms252313106 (PMC11642675; doi:10.3390/ijms252313106)
Supplement: Supplementary file 1 [file ijms-25-13106-s001.zip › Table S5.xlsx]

## Sheet: Sheet1
Table S5. The results of GO enrichment analysis in'HB55'
ID	Description	GeneRatio	BgRatio	pvalue	p.adjust	qvalue	geneID	Count	Group
GO:0006636	unsaturated fatty acid biosynthetic process	13/304	58/17000	2.27216e-11	2.7993e-08	2.66919e-08	LOC108218743/LOC108198637/LOC108198633/LOC108218481/LOC108209044/LOC108220600/LOC108223766/LOC108198635/LOC108224006/LOC108221821/LOC108217089/LOC108221065/LOC108223875	13	BP
GO:0033559	unsaturated fatty acid metabolic process	13/304	79/17000	1.3579e-09	8.36468e-07	7.97589e-07	LOC108218743/LOC108198637/LOC108198633/LOC108218481/LOC108209044/LOC108220600/LOC108223766/LOC108198635/LOC108224006/LOC108221821/LOC108217089/LOC108221065/LOC108223875	13	BP
GO:0006631	fatty acid metabolic process	24/304	388/17000	1.40948e-07	5.78828e-05	5.51924e-05	LOC108218743/LOC108198637/LOC108202452/LOC108198633/LOC108214392/LOC108218481/LOC108209044/LOC108193788/LOC108223528/LOC108198110/LOC108223615/LOC108211264/LOC108220600/LOC108223766/LOC108198635/LOC108219345/LOC108224006/LOC108199687/LOC108208536/LOC108221821/LOC108217632/LOC108217089/LOC108221065/LOC108223875	24	BP
GO:0019748	secondary metabolic process	24/304	443/17000	1.53473e-06	0.000472697	0.000450727	LOC108193079/LOC108215849/LOC108215346/LOC108208301/LOC108194157/LOC108209160/LOC108215577/LOC108200492/LOC108215375/LOC108204777/LOC108216697/LOC108223615/LOC108227809/LOC108196831/LOC108216623/LOC108196400/LOC108199362/LOC108209804/LOC108214909/LOC108227923/LOC108211602/LOC108204950/LOC108201098/LOC108213340	24	BP
GO:0010083	regulation of vegetative meristem growth	5/304	14/17000	3.10345e-06	0.000637241	0.000607622	LOC108220444/LOC108220888/LOC108222222/LOC108200041/LOC135146695	5	BP
GO:0006633	fatty acid biosynthetic process	17/304	249/17000	2.61702e-06	0.000637241	0.000607622	LOC108218743/LOC108198637/LOC108198633/LOC108218481/LOC108209044/LOC108193788/LOC108211264/LOC108220600/LOC108223766/LOC108198635/LOC108224006/LOC108199687/LOC108221821/LOC108217632/LOC108217089/LOC108221065/LOC108223875	17	BP
GO:1905613	regulation of developmental vegetative growth	5/304	16/17000	6.57477e-06	0.00115716	0.00110338	LOC108220444/LOC108220888/LOC108222222/LOC108200041/LOC135146695	5	BP
GO:0009808	lignin metabolic process	10/304	98/17000	1.00719e-05	0.00155108	0.00147899	LOC108215346/LOC108194157/LOC108215577/LOC108215375/LOC108216697/LOC108227809/LOC108196831/LOC108209804/LOC108211602/LOC108204950	10	BP
GO:0072330	monocarboxylic acid biosynthetic process	21/304	425/17000	2.7966e-05	0.00382824	0.0036503	LOC108203001/LOC108218743/LOC108198637/LOC108198633/LOC108209160/LOC108218481/LOC108209044/LOC108193788/LOC108211264/LOC108206713/LOC108220600/LOC108216623/LOC108223766/LOC108198635/LOC108224006/LOC108199687/LOC108221821/LOC108217632/LOC108217089/LOC108221065/LOC108223875	21	BP
GO:0044550	secondary metabolite biosynthetic process	17/304	305/17000	3.71936e-05	0.00458225	0.00436927	LOC108193079/LOC108215849/LOC108215346/LOC108208301/LOC108209160/LOC108215577/LOC108215375/LOC108223615/LOC108227809/LOC108196831/LOC108216623/LOC108209804/LOC108214909/LOC108227923/LOC108204950/LOC108201098/LOC108213340	17	BP
GO:0048046	apoplast	20/293	461/16590	0.00021237	0.0301565	0.0301565	LOC108219547/LOC108211411/LOC108224086/LOC108194157/LOC108205960/LOC108195936/LOC108215375/LOC108216697/LOC108209777/LOC108213239/LOC108216623/LOC108199871/LOC108205908/LOC108194485/LOC108196179/LOC108204104/LOC108213265/LOC108211602/LOC108220439/LOC108216027	20	CC
GO:0042579	microbody	11/293	256/16590	0.00596172	0.169313	0.169313	LOC108202452/LOC108214392/LOC108198110/LOC108204777/LOC108206420/LOC108219345/LOC108199687/LOC108202911/LOC108204104/LOC108216498/LOC108199598	11	CC
GO:0005777	peroxisome	11/293	256/16590	0.00596172	0.169313	0.169313	LOC108202452/LOC108214392/LOC108198110/LOC108204777/LOC108206420/LOC108219345/LOC108199687/LOC108202911/LOC108204104/LOC108216498/LOC108199598	11	CC
GO:0044421	obsolete extracellular region part	9/293	186/16590	0.00589336	0.169313	0.169313	LOC108219547/LOC108211686/LOC108216320/LOC108216488/LOC108215416/LOC108203066/LOC108196755/LOC108211877/LOC108213514	9	CC
GO:0005615	extracellular space	8/293	153/16590	0.00586885	0.169313	0.169313	LOC108219547/LOC108211686/LOC108216320/LOC108216488/LOC108215416/LOC108203066/LOC108211877/LOC108213514	8	CC
GO:0016717	oxidoreductase activity, acting on paired donors	13/294	49/15909	3.25876e-12	3.96483e-10	3.41884e-10	LOC108218743/LOC108198637/LOC108198633/LOC108218481/LOC108209044/LOC108220600/LOC108223766/LOC108198635/LOC108224006/LOC108221821/LOC108217089/LOC108221065/LOC108223875	13	MF
GO:0102985	delta12-fatty-acid desaturase activity	12/294	38/15909	2.23718e-12	3.96483e-10	3.41884e-10	LOC108218743/LOC108198637/LOC108198633/LOC108218481/LOC108220600/LOC108223766/LOC108198635/LOC108224006/LOC108221821/LOC108217089/LOC108221065/LOC108223875	12	MF
GO:0045485	omega-6 fatty acid desaturase activity	12/294	38/15909	2.23718e-12	3.96483e-10	3.41884e-10	LOC108218743/LOC108198637/LOC108198633/LOC108218481/LOC108220600/LOC108223766/LOC108198635/LOC108224006/LOC108221821/LOC108217089/LOC108221065/LOC108223875	12	MF
GO:0035251	UDP-glucosyltransferase activity	17/294	219/15909	6.86095e-07	6.26062e-05	5.39848e-05	LOC108203790/LOC108220444/LOC108220888/LOC135147705/LOC108222895/LOC108225737/LOC108199929/LOC108209273/LOC108222222/LOC108225279/LOC108200589/LOC108225594/LOC108200041/LOC108206483/LOC108211133/LOC108196428/LOC135146695	17	MF
GO:0050403	trans-zeatin O-beta-D-glucosyltransferase activity	6/294	24/15909	3.84916e-06	0.000234158	0.000201912	LOC108203790/LOC108220444/LOC108220888/LOC108222222/LOC108200041/LOC135146695	6	MF
GO:0050404	zeatin O-beta-D-xylosyltransferase activity	5/294	14/15909	3.63801e-06	0.000234158	0.000201912	LOC108220444/LOC108220888/LOC108222222/LOC108200041/LOC135146695	5	MF
GO:0046527	glucosyltransferase activity	17/294	254/15909	5.22332e-06	0.000257472	0.000222016	LOC108203790/LOC108220444/LOC108220888/LOC135147705/LOC108222895/LOC108225737/LOC108199929/LOC108209273/LOC108222222/LOC108225279/LOC108200589/LOC108225594/LOC108200041/LOC108206483/LOC108211133/LOC108196428/LOC135146695	17	MF
GO:0008194	UDP-glycosyltransferase activity	18/294	299/15909	1.19471e-05	0.00048452	0.000417798	LOC108203790/LOC108220444/LOC108220888/LOC108210399/LOC135147705/LOC108222895/LOC108225737/LOC108199929/LOC108209273/LOC108222222/LOC108225279/LOC108200589/LOC108225594/LOC108200041/LOC108206483/LOC108211133/LOC108196428/LOC135146695	18	MF
GO:0016758	hexosyltransferase activity	21/294	425/15909	4.43525e-05	0.00161887	0.00139594	LOC108203790/LOC108220444/LOC108220888/LOC108210399/LOC108220454/LOC135147705/LOC108214966/LOC108222895/LOC108225737/LOC108199929/LOC108221082/LOC108209273/LOC108222222/LOC108225279/LOC108200589/LOC108225594/LOC108200041/LOC108206483/LOC108211133/LOC108196428/LOC135146695	21	MF
GO:0004620	phospholipase activity	7/383	62/15909	0.000698347	0.0260293	0.0238574	LOC108209941/LOC108227433/LOC108216258/LOC108216797/LOC108211060/LOC108193509/LOC108194156	7	MF
