# Supplementary material for: Transcriptome Analysis Reveals the Molecular Mechanisms of Carrot Adaptation to Alternaria Leaf Blight
Source: Int J Mol Sci. 2024 Dec 6;25(23):13106. doi: 10.3390/ijms252313106 (PMC11642675; doi:10.3390/ijms252313106)
Supplement: Supplementary file 1 [file ijms-25-13106-s001.zip › Table S6.xlsx]

## Sheet: Sheet1
Table S6. The results of KEGG enrichment analysis in 'HB55'
ID	Description	GeneRatio	BgRatio	pvalue	p.adjust	qvalue	geneID	Count
ko01040	Biosynthesis of unsaturated fatty acids	15/127	73/6352	7.72e-12	5.1e-10	4.23e-10	LOC108218743/LOC108198637/LOC108198633/LOC108214392/LOC108218481/LOC108220600/LOC108223766/LOC108198635/LOC108219345/LOC108224006/LOC108199687/LOC108221821/LOC108217089/LOC108221065/LOC108223875	15
ko00940	Phenylpropanoid biosynthesis	18/127	221/6352	3.14e-07	1.04e-05	8.61e-06	LOC108215346/LOC108216255/LOC108193896/LOC108215123/LOC108215577/LOC108210906/LOC108194950/LOC108215375/LOC108226092/LOC108227809/LOC108196831/LOC108206420/LOC108211599/LOC108209804/LOC108227923/LOC108204950/LOC108201603/LOC108220774	18
ko00908	Zeatin biosynthesis	7/127	50/6352	5.29e-05	0.00116371	0.000965118	LOC108220444/LOC108220888/LOC108225737/LOC108222222/LOC108200041/LOC108216059/LOC135146695	7
ko00592	alpha-Linolenic acid metabolism	6/127	55/6352	0.000737666	0.0121715	0.0100944	LOC108214392/LOC108211264/LOC108219345/LOC108199687/LOC108217632/LOC108199516	6
ko00400	Phenylalanine, tyrosine and tryptophan biosynthesis	5/127	57/6352	0.00538491	0.0710808	0.0589506	LOC108216623/LOC108206321/LOC108224339/LOC108197089/LOC108210565	5
ko00071	Fatty acid degradation	5/127	68/6352	0.0112685	0.106246	0.0881145	LOC108214392/LOC108214111/LOC108219345/LOC108199687/LOC108199516	5
ko00410	beta-Alanine metabolism	4/127	50/6352	0.017277	0.128863	0.106872	LOC108214392/LOC108214111/LOC108219345/LOC108223960	4
ko00960	Tropane, piperidine and pyridine alkaloid biosynthesis	3/127	28/6352	0.0177591	0.128863	0.106872	LOC108197361/LOC108216623/LOC108224339	3
ko00350	Tyrosine metabolism	4/127	55/6352	0.023716	0.130438	0.108178	LOC108200492/LOC108216623/LOC108210421/LOC108224339	4
ko00941	Flavonoid biosynthesis	5/127	94/6352	0.0395002	0.193529	0.160502	LOC108215123/LOC108226092/LOC108196831/LOC108209804/LOC108220774	5
