# Supplementary material for: Transcriptome Analysis Reveals the Molecular Mechanisms of Carrot Adaptation to Alternaria Leaf Blight
Source: Int J Mol Sci. 2024 Dec 6;25(23):13106. doi: 10.3390/ijms252313106 (PMC11642675; doi:10.3390/ijms252313106)
Supplement: Supplementary file 1 [file ijms-25-13106-s001.zip › Table S7.xlsx]

## Sheet: Sheet1
Table S7. The results of GO enrichment analysis in '14088'
ID	Description	GeneRatio	BgRatio	pvalue	p.adjust	qvalue	geneID	Count	Group
GO:0006636	unsaturated fatty acid biosynthetic process	24/401	58/17000	2.73397e-24	3.39833e-21	3.13975e-21	LOC108218743/LOC108202677/LOC108198637/LOC108198633/LOC108218481/LOC108209044/LOC108219326/LOC108204656/LOC108218742/LOC108193493/LOC108220600/LOC108225347/LOC108223766/LOC108198635/LOC108218482/LOC108224006/LOC108221821/LOC108217089/LOC108221065/LOC108223875/LOC108199375/LOC108198638/LOC108198634/LOC108217440	24	BP
GO:0033559	unsaturated fatty acid metabolic process	24/401	79/17000	1.53825e-20	9.5602e-18	8.83277e-18	LOC108218743/LOC108202677/LOC108198637/LOC108198633/LOC108218481/LOC108209044/LOC108219326/LOC108204656/LOC108218742/LOC108193493/LOC108220600/LOC108225347/LOC108223766/LOC108198635/LOC108218482/LOC108224006/LOC108221821/LOC108217089/LOC108221065/LOC108223875/LOC108199375/LOC108198638/LOC108198634/LOC108217440	24	BP
GO:0006633	fatty acid biosynthetic process	28/401	249/17000	7.68315e-12	3.18339e-09	2.94117e-09	LOC108218743/LOC108202677/LOC108198637/LOC108198633/LOC108219710/LOC108218481/LOC108209044/LOC108219326/LOC108204656/LOC108218742/LOC108193493/LOC108220600/LOC108225347/LOC108223766/LOC108223231/LOC108198635/LOC108218482/LOC108224006/LOC108200212/LOC108221821/LOC108217089/LOC108221065/LOC108223875/LOC108199375/LOC108198638/LOC108198634/LOC108196505/LOC108217440	28	BP
GO:0072330	monocarboxylic acid biosynthetic process	36/401	425/17000	3.28857e-11	1.02192e-08	9.44165e-09	LOC108203001/LOC108218743/LOC108202677/LOC108198637/LOC108198633/LOC108209160/LOC108219710/LOC108218481/LOC108209044/LOC108219326/LOC108204656/LOC108218742/LOC108193493/LOC108220600/LOC108225347/LOC108223766/LOC108223231/LOC108198635/LOC108218482/LOC108224006/LOC108227736/LOC108200212/LOC108221821/LOC108217089/LOC108223088/LOC108221065/LOC108205402/LOC108223875/LOC108203135/LOC108199375/LOC108198…	36	BP
GO:0006631	fatty acid metabolic process	34/401	388/17000	4.75852e-11	1.18297e-08	1.09296e-08	LOC108218743/LOC108202677/LOC108198637/LOC108202452/LOC108198633/LOC108219134/LOC108219710/LOC108214392/LOC108218481/LOC108209044/LOC108219326/LOC108204656/LOC108218742/LOC108193493/LOC108220600/LOC108225347/LOC108223766/LOC108223231/LOC108198635/LOC108218482/LOC108216258/LOC108224006/LOC108197483/LOC108200212/LOC108210713/LOC108221821/LOC108217089/LOC108221065/LOC108223875/LOC108199375/LOC108198…	34	BP
GO:0010200	response to chitin	22/401	186/17000	5.35671e-10	1.10973e-07	1.02529e-07	LOC108205529/LOC108205320/LOC108226570/LOC108220707/LOC108197198/LOC108204838/LOC108200605/LOC108225078/LOC108218037/LOC108200800/LOC108211616/LOC108201980/LOC108213157/LOC108216420/LOC108204915/LOC108197101/LOC108221090/LOC108194168/LOC108204797/LOC108217787/LOC108224030/LOC108206941	22	BP
GO:0019748	secondary metabolic process	31/401	443/17000	7.25251e-08	1.12686e-05	1.04112e-05	LOC108193079/LOC108216107/LOC108215849/LOC108215346/LOC108215347/LOC108193850/LOC108209160/LOC108200606/LOC108208926/LOC108204777/LOC108202854/LOC108222914/LOC108195220/LOC108227809/LOC108227433/LOC108217770/LOC108227736/LOC108215781/LOC108214909/LOC108204915/LOC108215819/LOC108199361/LOC108207577/LOC108222203/LOC108202159/LOC108213340/LOC108206522/LOC108194156/LOC108210405/LOC108214468/LOC108224…	31	BP
GO:0009808	lignin metabolic process	14/401	98/17000	7.10339e-08	1.12686e-05	1.04112e-05	LOC108215346/LOC108215347/LOC108200606/LOC108208926/LOC108202854/LOC108227809/LOC108227433/LOC108217770/LOC108215819/LOC108207577/LOC108222203/LOC108202159/LOC108194156/LOC108210405	14	BP
GO:0006032	chitin catabolic process	8/401	27/17000	1.33985e-07	1.38786e-05	1.28226e-05	LOC108216320/LOC108216488/LOC108222093/LOC108215416/LOC108209705/LOC108204380/LOC108214334/LOC108211732	8	BP
GO:0006030	chitin metabolic process	8/401	27/17000	1.33985e-07	1.38786e-05	1.28226e-05	LOC108216320/LOC108216488/LOC108222093/LOC108215416/LOC108209705/LOC108204380/LOC108214334/LOC108211732	8	BP
GO:0055035	plastid thylakoid membrane	20/372	382/16590	0.00041409	0.0117602	0.0110715	LOC108224860/LOC108227777/LOC108209739/LOC108216440/LOC108228055/LOC108214955/LOC108215872/LOC108195887/LOC108209242/LOC108200480/LOC108218283/LOC108215562/LOC108217567/LOC108215233/LOC108205208/LOC108204857/LOC108220701/LOC108227615/LOC108213174/LOC108214468	20	CC
GO:0009535	chloroplast thylakoid membrane	20/372	382/16590	0.00041409	0.0117602	0.0110715	LOC108224860/LOC108227777/LOC108209739/LOC108216440/LOC108228055/LOC108214955/LOC108215872/LOC108195887/LOC108209242/LOC108200480/LOC108218283/LOC108215562/LOC108217567/LOC108215233/LOC108205208/LOC108204857/LOC108220701/LOC108227615/LOC108213174/LOC108214468	20	CC
GO:0044421	obsolete extracellular region part	13/372	186/16590	0.000298307	0.0117602	0.0110715	LOC108219547/LOC108216320/LOC108216488/LOC108215416/LOC108209301/LOC108209705/LOC108197084/LOC108217927/LOC108214334/LOC108211732/LOC108213007/LOC108211529/LOC108204598	13	CC
GO:0042651	thylakoid membrane	21/372	399/16590	0.000278504	0.0117602	0.0110715	LOC108224860/LOC108227777/LOC108209739/LOC108216440/LOC108228055/LOC108214955/LOC108215872/LOC108195887/LOC108209242/LOC108200480/LOC108218283/LOC108215562/LOC108217567/LOC108200841/LOC108215233/LOC108205208/LOC108204857/LOC108220701/LOC108227615/LOC108213174/LOC108214468	21	CC
GO:0034357	photosynthetic membrane	21/372	399/16590	0.000278504	0.0117602	0.0110715	LOC108224860/LOC108227777/LOC108209739/LOC108216440/LOC108228055/LOC108214955/LOC108215872/LOC108195887/LOC108209242/LOC108200480/LOC108218283/LOC108215562/LOC108217567/LOC108200841/LOC108215233/LOC108205208/LOC108204857/LOC108220701/LOC108227615/LOC108213174/LOC108214468	21	CC
GO:0005615	extracellular space	11/372	153/16590	0.000677896	0.0137516	0.0129463	LOC108219547/LOC108216320/LOC108216488/LOC108215416/LOC108209301/LOC108209705/LOC108214334/LOC108211732/LOC108213007/LOC108211529/LOC108204598	11	CC
GO:0044436	obsolete thylakoid part	21/372	425/16590	0.000638296	0.0137516	0.0129463	LOC108224860/LOC108227777/LOC108209739/LOC108216440/LOC108228055/LOC108214955/LOC108215872/LOC108195887/LOC108209242/LOC108200480/LOC108218283/LOC108215562/LOC108217567/LOC108200841/LOC108215233/LOC108205208/LOC108204857/LOC108220701/LOC108227615/LOC108213174/LOC108214468	21	CC
GO:0031976	plastid thylakoid	22/372	473/16590	0.00105819	0.0150263	0.0141463	LOC108224860/LOC108227777/LOC108209739/LOC108216440/LOC108228055/LOC108214955/LOC108215872/LOC108195887/LOC108209242/LOC108200480/LOC108218283/LOC108215562/LOC108217567/LOC108200841/LOC108215233/LOC108205208/LOC108204857/LOC108220701/LOC108227615/LOC108213174/LOC108196505/LOC108214468	22	CC
GO:0009534	chloroplast thylakoid	22/372	473/16590	0.00105819	0.0150263	0.0141463	LOC108224860/LOC108227777/LOC108209739/LOC108216440/LOC108228055/LOC108214955/LOC108215872/LOC108195887/LOC108209242/LOC108200480/LOC108218283/LOC108215562/LOC108217567/LOC108200841/LOC108215233/LOC108205208/LOC108204857/LOC108220701/LOC108227615/LOC108213174/LOC108196505/LOC108214468	22	CC
GO:0009521	photosystem	8/372	89/16590	0.00086157	0.0150263	0.0141463	LOC108224860/LOC108227777/LOC108209739/LOC108214955/LOC108209242/LOC108200480/LOC108218283/LOC108200841	8	CC
GO:0016717	oxidoreductase activity, acting on paired donors	24/383	49/15909	2.55764e-26	3.49545e-24	3.20378e-24	LOC108218743/LOC108202677/LOC108198637/LOC108198633/LOC108218481/LOC108209044/LOC108219326/LOC108204656/LOC108218742/LOC108193493/LOC108220600/LOC108225347/LOC108223766/LOC108198635/LOC108218482/LOC108224006/LOC108221821/LOC108217089/LOC108221065/LOC108223875/LOC108199375/LOC108198638/LOC108198634/LOC108217440	24	MF
GO:0102985	delta12-fatty-acid desaturase activity	22/383	38/15909	2.12802e-26	3.49545e-24	3.20378e-24	LOC108218743/LOC108198637/LOC108198633/LOC108218481/LOC108219326/LOC108204656/LOC108218742/LOC108193493/LOC108220600/LOC108225347/LOC108223766/LOC108198635/LOC108218482/LOC108224006/LOC108221821/LOC108217089/LOC108221065/LOC108223875/LOC108199375/LOC108198638/LOC108198634/LOC108217440	22	MF
GO:0045485	omega-6 fatty acid desaturase activity	22/383	38/15909	2.12802e-26	3.49545e-24	3.20378e-24	LOC108218743/LOC108198637/LOC108198633/LOC108218481/LOC108219326/LOC108204656/LOC108218742/LOC108193493/LOC108220600/LOC108225347/LOC108223766/LOC108198635/LOC108218482/LOC108224006/LOC108221821/LOC108217089/LOC108221065/LOC108223875/LOC108199375/LOC108198638/LOC108198634/LOC108217440	22	MF
GO:0004568	chitinase activity	8/383	25/15909	7.92806e-08	6.50101e-06	5.95856e-06	LOC108216320/LOC108216488/LOC108222093/LOC108215416/LOC108209705/LOC108204380/LOC108214334/LOC108211732	8	MF
GO:0004601	peroxidase activity	14/383	153/15909	2.00193e-05	0.00136799	0.00125384	LOC108193896/LOC108193570/LOC108196057/LOC108204777/LOC108211894/LOC108217770/LOC108193638/LOC108213631/LOC108221035/LOC108197915/LOC108195593/LOC108195250/LOC108210181/LOC108216020	14	MF
GO:0016684	oxidoreductase activity, acting on peroxide as acceptor	14/383	158/15909	2.8741e-05	0.0016834	0.00154294	LOC108193896/LOC108193570/LOC108196057/LOC108204777/LOC108211894/LOC108217770/LOC108193638/LOC108213631/LOC108221035/LOC108197915/LOC108195593/LOC108195250/LOC108210181/LOC108216020	14	MF
GO:0047763	caffeate O-methyltransferase activity	5/383	18/15909	5.21155e-05	0.00267092	0.00244806	LOC108215346/LOC108215347/LOC108215819/LOC108222203/LOC108210405	5	MF
GO:0008171	O-methyltransferase activity	7/383	47/15909	0.000121634	0.00554108	0.00507873	LOC108215346/LOC108215347/LOC108200606/LOC108215819/LOC108207577/LOC108222203/LOC108210405	7	MF
GO:0017096	acetylserotonin O-methyltransferase activity	4/383	12/15909	0.000140436	0.00575786	0.00527742	LOC108215346/LOC108215347/LOC108215819/LOC108210405	4	MF
