# Supplementary material for: Transcriptome Analysis Reveals the Molecular Mechanisms of Carrot Adaptation to Alternaria Leaf Blight
Source: Int J Mol Sci. 2024 Dec 6;25(23):13106. doi: 10.3390/ijms252313106 (PMC11642675; doi:10.3390/ijms252313106)
Supplement: Supplementary file 1 [file ijms-25-13106-s001.zip › Table S8.xlsx]

## Sheet: Sheet1
Table S8. The results of KEGG enrichment analysis in '14088'
ID	Description	GeneRatio	BgRatio	pvalue	p.adjust	qvalue	geneID	Count
ko01040	Biosynthesis of unsaturated fatty acids	25/175	73/6352	1.33518e-21	1.0815e-19	9.69764e-20	LOC108218743/LOC108202677/LOC108198637/LOC108198633/LOC108214392/LOC108218481/LOC108219326/LOC108204656/LOC108218742/LOC108193493/LOC108220600/LOC108225347/LOC108223766/LOC108198635/LOC108218482/LOC108224006/LOC108221821/LOC108217089/LOC108221065/LOC108223875/LOC108199375/LOC108198638/LOC108198634/LOC108215634/LOC108217440	25
ko00940	Phenylpropanoid biosynthesis	24/175	221/6352	5.88571e-09	2.38371e-07	2.13744e-07	LOC108215346/LOC108215347/LOC108193896/LOC108215123/LOC108193570/LOC108200606/LOC108211894/LOC108227809/LOC108206420/LOC108227433/LOC108217770/LOC108227736/LOC108193638/LOC108223289/LOC108213631/LOC108221035/LOC108215819/LOC108207577/LOC108195593/LOC108195250/LOC108222203/LOC108216020/LOC108194156/LOC108210405	24
ko04016	MAPK signaling pathway - plant	14/175	176/6352	0.000324941	0.00814792	0.00730612	LOC108226456/LOC108216320/LOC108196057/LOC108209223/LOC108197635/LOC108204838/LOC108204284/LOC108204915/LOC108219317/LOC108209960/LOC108197564/LOC108194168/LOC108224030/LOC108216681	14
ko04626	Plant-pathogen interaction	18/175	269/6352	0.000402366	0.00814792	0.00730612	LOC108226456/LOC108196057/LOC108221952/LOC108222647/LOC108210400/LOC108192744/LOC108202750/LOC108204915/LOC108219317/LOC108209960/LOC108197564/LOC108193772/LOC108222510/LOC108194168/LOC108201909/LOC108224030/LOC108216681/LOC108214100	18
ko00380	Tryptophan metabolism	9/175	95/6352	0.00114198	0.0185001	0.0165888	LOC108215346/LOC108215347/LOC108211854/LOC108214111/LOC108195408/LOC108215819/LOC108222203/LOC108213340/LOC108210405	9
ko00410	beta-Alanine metabolism	5/175	50/6352	0.0116627	0.157447	0.14118	LOC108214392/LOC108214111/LOC108223960/LOC108204744/LOC108215634	5
ko00592	alpha-Linolenic acid metabolism	5/175	55/6352	0.0171603	0.180506	0.161857	LOC108219710/LOC108214392/LOC108199516/LOC108215634/LOC108196505	5
ko00511	Other glycan degradation	3/175	21/6352	0.0189791	0.180506	0.161857	LOC108199957/LOC108195213/LOC108200616	3
ko00590	Arachidonic acid metabolism	3/175	22/6352	0.0215399	0.180506	0.161857	LOC108213007/LOC108197915/LOC108210181	3
ko00520	Amino sugar and nucleotide sugar metabolism	10/175	175/6352	0.0222846	0.180506	0.161857	LOC108216320/LOC108216488/LOC108197496/LOC108209223/LOC108215416/LOC108209705/LOC108193580/LOC108214334/LOC108211732/LOC108200616	10
