# Supplementary material for: Transcriptome Analysis Reveals the Molecular Mechanisms of Carrot Adaptation to Alternaria Leaf Blight
Source: Int J Mol Sci. 2024 Dec 6;25(23):13106. doi: 10.3390/ijms252313106 (PMC11642675; doi:10.3390/ijms252313106)
Supplement: Supplementary file 1 [file ijms-25-13106-s001.zip › Table S9.xlsx]

## Sheet: Sheet1
Table S9. Information of primers used in this study for qPCR
Nr.	Gene ID	Forward Primer	Reverse Primer
1	GAPDH	GGGAGGTGCAAAGAAAGTTATCA	TTCCTTTTCATTGACACCAACAA
2	LOC108211710	ATTACATGCCAGGAGTTAG	CATATTCGGAAGTATCAGG
3	LOC108227809	AAAGCAGTGGCAGAACAGG	CAGCAATGGACCAAGCACC
4	LOC108199362	CAGAGGGACAAGAGGAAGG	AATACACCAAGCCAAAGTG
5	LOC108224339	AAATGTTACTGCTGGTGAG	AAAGTGTTGGTCCGAAGAG
6	LOC108210565	GAATCCAGGGCACAGAATG	GGCGACCAGGGAGTCATAT
7	LOC108209160	GAAGACCAGCGTCTCGTAA	TCCCACATCTCAACAACCC
8	LOCI08206716	TTTTCCGAGTCCTCCTGAT	CTTTAGCCTCCTCCCAACA
9	LOC108210412	ATGGCAAATGAAGTGAAGC	TGGATTGTACTGGAGGAGC
10	LOCI08194157	GACTGTTGTTGGTGCTGAC	AATACCGAGAAGGTGTTTG
